# Supplementary material for: Promising Perinatal Outcome after Using a Simplified Low-Cost IVF Culture System Specifically Designed for Resource-Poor Countries
Source: J Clin Med. 2023 Mar 15;12(6):2264. doi: 10.3390/jcm12062264 (PMC10059708; doi:10.3390/jcm12062264)
Supplement: Supplementary file 1 [file jcm-12-02264-s001.zip]

Archive with 1 entries (1 files):
- jcm-2260131-supplementary.pdf
